# Supplementary material for: The role of music in promoting health and wellbeing: a systematic review and meta-analysis
Source: Eur J Public Health. 2023 Jun 15;33(4):738–45. doi: 10.1093/eurpub/ckad063 (PMC10393487; doi:10.1093/eurpub/ckad063)
Supplement: ckad063_Supplementary_Data [file ckad063_supplementary_data.zip]

Archive with 3 entries (2 files):
- ckad063_Supplementary_Data/
- ckad063_Supplementary_Data/Supplementary Document S2.docx
- ckad063_Supplementary_Data/Supplementary Document S4.docx
